# Supplementary material for: Focused Subspecialty Training in Plastic Surgery Residency: An Objective Assessment of the Cleveland Clinic Pilot Program
Source: Aesthet Surg J Open Forum. 2025 May 12;7:ojaf040. doi: 10.1093/asjof/ojaf040 (PMC12202876; doi:10.1093/asjof/ojaf040)
Supplement: ojaf040_Supplementary_Data [file ojaf040_supplementary_data.zip]

Archive with 4 entries (4 files):
- revSDC2.pdf
- revSDC3.pdf
- SDC1.pdf
- SDC4.pdf
